# Supplementary material for: Inflammatory arthritis and eye diseases: a Mendelian randomization study
Source: Front Endocrinol (Lausanne). 2023 Oct 9;14:1251167. doi: 10.3389/fendo.2023.1251167 (PMC10591326; doi:10.3389/fendo.2023.1251167)
Supplement: Supplementary file 2 [file Table_1.xlsx]

## Sheet: Table S1
Table S1. Basic information of population in the study.
Exposure/Outcome	Consortium	Ethnicity	Case (n)	Control (n)	Sample Size (n)
RA	NA	European	14361	43923	58284
AS	UKB	European	495	371238	371733
PsA	UKB	European	887	406978	407865
JIA	UKB	European	216	409001	409217
DSCIC	FinnGen	European	19463	357814	377277
DCR	FinnGen	European	32708	344569	377277

## Sheet: Table S2
Table S2. 90 index SNPs represented genetically predicted RA
pos.exposure	beta.exposure	se.exposure	pval.exposure	samplesize.exposure	SNP	effect_allele.exposure	other_allele.exposure	eaf.exposure
154425456	-0.0751	0.0116	1.01e-10	58284	rs12126142	A	G	0.2969
157669278	0.0744	0.0115	9.64e-11	58284	rs3761959	T	C	0.3069
173299743	-0.2018	0.0348	6.33e-09	58284	rs61828284	T	C	0.0386
2483961	-0.0921	0.0123	6.04e-14	58284	rs2258734	A	G	0.2989
38278579	0.0914	0.0136	1.66e-11	58284	rs28411352	T	C	0.1803
17672730	-0.1282	0.0121	3.75e-26	58284	rs2301888	A	G	0.3847
114303808	0.591	0.023	1.41e-145	58284	rs6679677	A	C	0.0563
173166247	0.0797	0.0133	1.9e-09	58284	rs1234313	G	A	0.6075
17412501	-0.0885	0.0135	6.2e-11	58284	rs2076616	G	A	0.6098
186632317	-0.0847	0.0152	2.36e-08	58284	rs10911902	T	C	0.1246
74219615	-0.1234	0.0214	7.86e-09	58284	rs28421442	A	T	0.1569
61092858	0.1025	0.0152	1.59e-11	58284	rs12466919	T	C	0.1733
100760172	-0.0995	0.0114	2.01e-18	58284	rs11123811	C	T	0.6512
191943742	0.1466	0.0129	4.32e-30	58284	rs11889341	T	C	0.2112
65598300	-0.1012	0.0131	1.14e-14	58284	rs1858037	A	T	0.4074
30445322	0.0818	0.0119	6.77e-12	58284	rs1355208	G	A	0.6377
204738919	-0.1261	0.0124	3.32e-24	58284	rs3087243	A	G	0.226
27764623	0.0863	0.0131	3.94e-11	58284	rs3806624	G	A	0.7654
17053499	0.075	0.0117	1.76e-10	58284	rs4602367	G	A	0.6972
10726520	0.0989	0.0131	4.29e-14	58284	rs13103285	T	C	0.4018
26111593	0.1422	0.017	7.17e-17	58284	rs34046593	A	G	0.1573
102603701	-0.0914	0.0146	3.96e-10	58284	rs403214	G	A	0.5533
10704797	0.0668	0.0122	4.62e-08	58284	rs2918392	C	T	0.6939
55444683	-0.1956	0.0184	1.94e-26	58284	rs7731626	A	G	0.1669
133423890	-0.089	0.0144	6.04e-10	58284	rs244685	G	T	0.7884
29506431	-0.2534	0.0222	2.91e-30	58284	rs3025669	G	C	0.1605
29751129	0.1874	0.0194	5.77e-22	58284	rs9258357	C	T	0.8345
32019382	0.7878	0.0364	1.29e-103	58284	rs115521560	C	A	0.5239
32586794	0.4888	0.0128	1e-200	58284	rs9271365	G	T	0.5857
106676470	0.1037	0.0176	3.57e-09	58284	rs62422878	T	C	0.0879
14107197	0.1382	0.0204	1.35e-11	58284	rs12530098	T	C	0.1223
29748690	-0.1165	0.0131	4.54e-19	58284	rs1611236	A	G	0.212
32179319	0.699	0.0402	1.11e-67	58284	rs71565312	A	G	0.0146
159489791	0.1058	0.0147	6.66e-13	58284	rs212389	A	G	0.4297
30775277	0.191	0.0188	3.82e-24	58284	rs112733823	T	C	0.0668
31449736	0.3833	0.0235	8.68e-60	58284	rs139395255	G	A	0.1839
31868765	0.488	0.0441	1.82e-28	58284	rs114508013	A	G	0.0149
32450089	0.6519	0.0169	1e-200	58284	rs5020946	T	G	0.4122
31976752	-0.6134	0.0876	2.47e-12	58284	rs41316148	C	T	0.4004
44233921	0.1964	0.0187	6.49e-26	58284	rs2233424	T	C	0.1933
138230389	0.2835	0.0253	3.47e-29	58284	rs7749323	A	G	0.0461
382537	-0.089	0.0137	9.26e-11	58284	rs9405192	A	G	0.3995
29931663	-0.1359	0.0193	1.88e-12	58284	rs11754264	C	T	0.2742
32268953	-0.4379	0.0452	3.29e-22	58284	rs146305655	A	G	0.0141
44284508	0.1597	0.0205	6.83e-15	58284	rs76153210	T	C	0.2047
167540842	-0.1539	0.0116	4.13e-40	58284	rs1571878	T	C	0.3952
74126034	0.381	0.0424	2.45e-19	58284	rs117026326	T	C	0.1113
92239144	0.0871	0.0153	1.28e-08	58284	rs42034	G	A	0.465
28166442	-0.0782	0.0134	5.37e-09	58284	rs740122	A	G	0.4193
74016979	0.249	0.0349	9.52e-13	58284	rs4717901	C	A	0.1939
128576086	0.1236	0.0137	1.87e-19	58284	rs3757387	C	T	0.5585
11348961	0.1127	0.0128	1.5e-18	58284	rs9693589	A	G	0.4006
123668199	-0.0784	0.0121	9.73e-11	58284	rs10435844	T	G	0.4942
34710338	0.1153	0.0149	9.92e-15	58284	rs11574914	A	G	0.1513
6100725	0.0991	0.0125	1.98e-15	58284	rs3134883	A	G	0.2065
6517167	0.0829	0.0134	6.17e-10	58284	rs502919	C	T	0.4349
50025396	-0.0847	0.012	1.42e-12	58284	rs7097397	A	G	0.4
63779871	0.1487	0.0143	3.13e-25	58284	rs71508903	T	C	0.1689
8095340	-0.0725	0.0122	2.51e-09	58284	rs2275806	A	G	0.4361
31411355	0.0671	0.0114	4.42e-09	58284	rs1538981	T	C	0.3568
64036881	0.1202	0.0181	3.01e-11	58284	rs6479800	C	G	0.4059
128494441	-0.0797	0.0128	4.64e-10	58284	rs7105899	A	G	0.3079
118743772	0.134	0.0178	5.57e-14	58284	rs6421571	C	T	0.8967
9752741	0.083	0.0131	2.7e-10	58284	rs9943599	T	C	0.3545
72411787	-0.0851	0.014	1.07e-09	58284	rs34502849	A	G	0.2473
95311422	0.0982	0.017	7.85e-09	58284	rs4409785	C	T	0.4338
64042997	-0.1067	0.0175	1.11e-09	58284	rs660442	A	G	0.0936
24813281	0.0856	0.0156	3.75e-08	58284	rs4963581	A	G	0.5109
56469185	0.0878	0.0125	2.21e-12	58284	rs4622308	T	C	0.4615
40355913	0.114	0.0126	1.94e-19	58284	rs9532434	C	T	0.7956
69267695	0.0845	0.0126	2.29e-11	58284	rs1595260	T	A	0.7851
68760141	0.1069	0.0144	1.02e-13	58284	rs1950897	T	C	0.5178
105388182	0.1617	0.0179	1.71e-19	58284	rs2841275	C	A	0.6245
70010647	0.1366	0.0158	6.11e-18	58284	rs7170107	T	C	0.1214
38834033	0.1244	0.0123	4.47e-24	58284	rs8032939	C	T	0.6126
30626616	0.0867	0.0157	3.04e-08	58284	rs12918327	T	C	0.1118
11833886	0.0701	0.0119	4.14e-09	58284	rs7206670	T	G	0.3852
86016401	0.0906	0.0136	2.3e-11	58284	rs9927316	G	C	0.2837
38067020	0.0743	0.012	5.86e-10	58284	rs4795400	T	C	0.2452
12797694	0.0903	0.0119	2.65e-14	58284	rs2847297	G	A	0.5197
10463118	-0.3801	0.0474	1.08e-15	58284	rs34536443	C	G	0.5217
62484008	-0.1074	0.0171	3.19e-10	58284	rs6011186	T	C	0.3342
44746982	0.1052	0.0127	1.13e-16	58284	rs1883832	C	T	0.7483
45653764	-0.0894	0.0143	4.28e-10	58284	rs7278257	C	G	0.4578
43855067	-0.0976	0.0132	1.48e-13	58284	rs1893592	C	A	0.4611
45707976	0.1029	0.0182	1.47e-08	58284	rs2073609	C	T	0.3599
34775444	-0.0823	0.0137	1.81e-09	58284	rs8126756	C	T	0.5461
39747780	0.1296	0.014	1.69e-20	58284	rs2069235	A	G	0.3771
21916361	0.0891	0.0139	1.36e-10	58284	rs5754104	A	G	0.2317
78466147	-0.0787	0.0134	4.79e-09	58284	rs5912815	G	T	0.5853

## Sheet: Table S3
Table S3. 6 index SNPs represented genetically predicted AS
SNP	effect_allele.exposure	other_allele.exposure	eaf.exposure	beta.exposure	se.exposure	pval.exposure	exposure	mr_keep.exposure	pval_origin.exposure	id.exposure	data_source.exposure
rs1265109	T	G	0.252436	0.694718	0.125372	3e-10	exposure	TRUE	reported	APbkq3	textfile
rs3998320	A	G	0.0423352	7.74282	0.41988	6.21e-76	exposure	TRUE	reported	APbkq3	textfile
rs984685	T	C	0.0349251	2.23819	0.348497	1.34e-10	exposure	TRUE	reported	APbkq3	textfile
rs183988210	G	C	0.0211132	4.68462	0.521418	2.6e-19	exposure	TRUE	reported	APbkq3	textfile
rs35139284	T	C	0.317282	0.634369	0.11488	3.35e-10	exposure	TRUE	reported	APbkq3	textfile
rs78091800	C	G	0.0158571	3.00891	0.539843	2.49e-10	exposure	TRUE	reported	APbkq3	textfile

## Sheet: Table S4
Table S4. 4 index SNPs represented genetically predicted PsA
SNP	effect_allele.exposure	other_allele.exposure	eaf.exposure	beta.exposure	se.exposure	pval.exposure	exposure	mr_keep.exposure	pval_origin.exposure	id.exposure	data_source.exposure
rs12663418	G	A	0.336487	0.436659	0.0859836	3.80628e-10	exposure	TRUE	reported	rvwbpi	textfile
rs3134776	A	G	0.31877	0.511746	0.0875309	5.02137e-10	exposure	TRUE	reported	rvwbpi	textfile
rs72502585	T	C	0.169286	1.04461	0.119017	1.67862e-18	exposure	TRUE	reported	rvwbpi	textfile
rs77886609	T	G	0.178443	0.555907	0.109448	3.79006e-08	exposure	TRUE	reported	rvwbpi	textfile

## Sheet: Table S5
Table S5. 15 index SNPs represented genetically predicted JIA
SNP	beta.exposure	effect_allele.exposure	other_allele.exposure	eaf.exposure	se.exposure	pval.exposure	exposure	mr_keep.exposure	pval_origin.exposure	id.exposure	data_source.exposure
rs9822569	-1.3489	C	T	0.968998	0.29	3.31e-06	exposure	TRUE	reported	OOU6Fj	textfile
rs183961736	1.6261	A	G	0.0170435	0.3396	1.686e-06	exposure	TRUE	reported	OOU6Fj	textfile
rs9273324	0.6975	T	C	0.515285	0.1287	5.943e-08	exposure	TRUE	reported	OOU6Fj	textfile
rs4713573	0.5903	C	A	0.264825	0.0999	3.39e-09	exposure	TRUE	reported	OOU6Fj	textfile
rs527253850	1.776	G	T	0.0133847	0.3562	6.164e-07	exposure	TRUE	reported	OOU6Fj	textfile
rs11986441	0.5164	T	C	0.142129	0.1117	3.752e-06	exposure	TRUE	reported	OOU6Fj	textfile
rs45547533	1.0329	G	C	0.0572591	0.2223	3.363e-06	exposure	TRUE	reported	OOU6Fj	textfile
rs117000393	1.1415	A	G	0.0429467	0.2373	1.503e-06	exposure	TRUE	reported	OOU6Fj	textfile
rs75137434	1.0496	A	T	0.0444972	0.2266	3.625e-06	exposure	TRUE	reported	OOU6Fj	textfile
rs308599	-0.7249	A	G	0.928127	0.1542	2.583e-06	exposure	TRUE	reported	OOU6Fj	textfile
rs147067615	1.8754	A	G	0.0200964	0.4059	3.831e-06	exposure	TRUE	reported	OOU6Fj	textfile
rs72878123	4.3542	A	G	0.0116865	0.9511	4.697e-06	exposure	TRUE	reported	OOU6Fj	textfile
rs1789464	0.7996	C	T	0.0531771	0.1742	4.424e-06	exposure	TRUE	reported	OOU6Fj	textfile
rs35204149	-0.5978	T	C	0.0994377	0.1302	4.435e-06	exposure	TRUE	reported	OOU6Fj	textfile
rs116940908	0.7222	A	G	0.0721272	0.1534	2.518e-06	exposure	TRUE	reported	OOU6Fj	textfile

## Sheet: Table S6
Table S6. 11 index SNPs represented genetically predicted DSCIC
pos.exposure	other_allele.exposure	effect_allele.exposure	SNP	pval.exposure	beta.exposure	se.exposure	eaf.exposure	exposure	mr_keep.exposure	pval_origin.exposure	id.exposure	data_source.exposure
227208153	G	A	rs4533464	4.73e-23	0.149896	0.0151605	0.128108	exposure	TRUE	reported	segHRm	textfile
96767648	C	T	rs26481	2.02e-10	-0.0706697	0.0111119	0.336168	exposure	TRUE	reported	segHRm	textfile
26557238	T	C	rs139591095	1.51e-43	0.334091	0.0241436	0.0405641	exposure	TRUE	reported	segHRm	textfile
29864206	C	A	rs1611741	8.42e-27	0.114472	0.0106808	0.371968	exposure	TRUE	reported	segHRm	textfile
30864066	T	C	rs3130791	9.74e-19	-0.0920334	0.0104134	0.535007	exposure	TRUE	reported	segHRm	textfile
31297599	G	A	rs58742490	1e-200	0.490988	0.0151817	0.102287	exposure	TRUE	reported	segHRm	textfile
32421598	C	T	rs6912382	1.32e-33	0.197525	0.0163494	0.102694	exposure	TRUE	reported	segHRm	textfile
33083972	C	T	rs9277418	7.34e-09	0.0687423	0.011887	0.253481	exposure	TRUE	reported	segHRm	textfile
33896511	C	G	rs12190850	6.56e-26	0.177721	0.0168842	0.0992923	exposure	TRUE	reported	segHRm	textfile
5433979	G	C	rs181316459	2.43e-10	0.152024	0.0240104	0.0474764	exposure	TRUE	reported	segHRm	textfile
55668281	T	A	rs11659764	2.16e-20	0.292213	0.0315758	0.023872	exposure	TRUE	reported	segHRm	textfile

## Sheet: Table S7
Table S7. 12 index SNPs represented genetically predicted DCR
pos.exposure	other_allele.exposure	effect_allele.exposure	SNP	pval.exposure	beta.exposure	se.exposure	eaf.exposure	exposure	mr_keep.exposure	pval_origin.exposure	id.exposure	data_source.exposure
113834946	A	G	rs2476601	1.5e-13	-0.0860975	0.011655	0.851913	exposure	TRUE	reported	cx3nLi	textfile
196691131	A	G	rs10801555	8.36e-54	-0.129772	0.00840305	0.562696	exposure	TRUE	reported	cx3nLi	textfile
29387371	C	A	rs3094549	9.26e-09	-0.0532524	0.00927141	0.71942	exposure	TRUE	reported	cx3nLi	textfile
30108883	G	A	rs9261418	1.65e-14	-0.116628	0.0151949	0.0873566	exposure	TRUE	reported	cx3nLi	textfile
31496252	C	T	rs2534676	4.54e-31	0.0996986	0.00860082	0.605723	exposure	TRUE	reported	cx3nLi	textfile
32222613	T	G	rs915894	6.94e-73	0.160196	0.00887164	0.31817	exposure	TRUE	reported	cx3nLi	textfile
32713753	T	C	rs3957146	4.11e-156	0.326022	0.0122478	0.117834	exposure	TRUE	reported	cx3nLi	textfile
65113855	C	T	rs78659402	4.58e-09	0.142666	0.0243385	0.0286936	exposure	TRUE	reported	cx3nLi	textfile
122452020	A	G	rs11200632	1.43e-116	0.217407	0.00947258	0.243882	exposure	TRUE	reported	cx3nLi	textfile
2159830	T	G	rs3842753	5.49e-13	0.0752194	0.0104287	0.789411	exposure	TRUE	reported	cx3nLi	textfile
92890349	G	T	rs7101614	1.17e-10	-0.0564297	0.00875862	0.364123	exposure	TRUE	reported	cx3nLi	textfile
111569952	C	T	rs653178	1.63e-09	-0.0511726	0.0084848	0.584304	exposure	TRUE	reported	cx3nLi	textfile
